# Supplementary material for: Transcriptional study reveals a potential leptin-dependent gene regulatory network in zebrafish brain
Source: Fish Physiol Biochem. 2021 Jul 8;47(4):1283–98. doi: 10.1007/s10695-021-00967-0 (PMC8302498; doi:10.1007/s10695-021-00967-0)
Supplement: Supplementary file 1 — Supplementary Data 1 qPCR primers and statistical results (XLSX 28 KB) [file 10695_2021_967_MOESM1_ESM.xlsx]

## Sheet: Primers & efficiencies
	qPCR Primer sequences and information about candidate target genes.
	Symbol	Gene Description	Primer Sequence (5’- 3’)	Product Size (bp)	Efficiency (E %)	R2 *	Melting Temperature (°C)	Accession ID
	arf3a	ADP-ribosylation factor 3a	F_GATGCTGGCTGAGGATGAACTGAGAG	126	94.9	0.994	82,40 ± 0,02	NM_001003441
			R_CGATGGCGTAGGGAGTGGAGA C
	arg2	arginase 2	F_GGGATGCAGGTCTGGTGGAAAG	127	93.4	0.994	81,88 ± 0,02	NM_199611
			R_CCAACTGTGCGTGGGAACGG
	calb1	calbindin 1	F_GTCAGAAATGGCACGGCTGTTACC	153	98.3	0.995	79,72 ± 0,23	XM_001341568
			R_AGGAGGGCGTCAAGCTCGTT
	cdh13	cadherin 13, H-cadherin	F_GCTTCTGCTCTCCATCCTCTGCT	115	99.4	0.995	79,27 ± 0,03	XM_017352056
			R_CTTCTCTCTCTGCCTGGTTTGCGT
	ckmt1	creatine kinase, mitochondrial 1	F_CCTCAGCAAGGACCCTCGC	169	106	0.996	84,75 ± 0,26	NM_198801
			R_CACTCCGTCTATCACAGTCTGCACC
	cort	cortistatin	F_GCTTCCACTGGAGGAGAGGAACC	98	102.2	0.994	83,45 ± 0,18	NM_001045431
			R_CCAAGGGGACTGGTGCTATCTCTC
	egr1	early growth response 1	F_AGTTTGATCACCTTGCTGGAGATACG	82	107.5	0.997	78,45 ± 0,22	NM_131248
			R_CGTTGGGTGGAGTAGGTCTGATCT
	foxo3a	forkhead box O3A	F_CAGAGAAGAGGCTGACACTGGC	138	98.4	0.993	82,58 ± 0,26	NM_001009988
			R_AGCGACTATGGAGCGACAGGTTATG
	foxp1a	forkhead box P1a	F_CTCGCCTCTGCCTACATTGCATC	106	99.3	0.997	82,34 ± 0,25	NM_001077564
			R_TGGACTCTGCTGCTCTTCTGCTTC
	hsf1	heat shock transcription factor 1	F_GTGATGGAGTATCACAGTGTGGGG	148	101.6	0.995	87,69 ± 0,26	NM_131600
			R_CGTGGAAACTGGTGCCATTTGGG
	mafa	v-maf avian musculoaponeurotic fibrosarcoma oncogene homolog a (paralog a)	F_TGGAAGCAGGGAGAGAACAAGGAC	173	96.3	0.992	78,70 ± 0,03	NM_131844
			R_GTGGCATGGGCTACCTTTGACTG
	maza	MYC-associated zinc finger protein a (purine-binding transcription factor)	F_AGGAGAGAGGCAGGTGGAGG	115	105.2	0.996	82,44 ± 0,25	DY571632
			R_GATGGGATGGGTTCGGGTAATGG
	myca	MYC proto-oncogene, bHLH transcription factor a	F_CAGTGGCAGCGATTCAGAAGATGAAG	179	95.8	0.996	82,42 ± 0,25	NM_131412
			R_GCTTCAAAACTAGGGGACTGGGGT
	nmnat2	nicotinamide nucleotide adenylyltransferase 2	F_GGAAGTTTCAACCCCATCACGAAGG	78	102.6	0.994	78,80 ± 0,11	NM_200004
			R_TCGTCCAGTCTTGTGCAGATACTCTCT
	nppcl	Natriuretic peptide C-like protein	F_CGTGTGAGGGAGAGAGACACAGG	177	98.7	0.991	78,29 ± 0,02	NM_001161341
			R_CCACTAATGCGAAGGGATGTGGATAGA
	nr1h3	nuclear receptor subfamily 1, group H, member 3	F_GACGCCCTCCACTCCTACATCAG	80	97.7	0.997	80,33 ± 0,15	NM_001017545
			R_CTGACCAGCTTCATCAGCATCCGA
	oxt	oxytocin	F_GGCTCTCCAGAAACCCTGCG	128	108.1	0.995	86,29 ± 0,28	NM_178291
			R_CAGCCCTCCGAGTCGCAG
	pik3ip1	phosphoinositide-3-kinase interacting protein 1	F_GGAGGAGGCATCACGATGGG	117	105	0.995	83,74 ± 0,24	NM_198374
			R_GAAGGCAGAGAGAGGGAGTGTGA
	pmchl	pro-melanin-concentrating hormone, like	F_CTCCAATCTCCTGAGGACCCTGAC	106	90	0.991	82,76 ± 0,02	NM_001162488
			R_CAGGTCTGAACC AACTTCTCTGCG
	pvalb6	parvalbumin 6	F_AGATGGAAAGATTGGAGCGGAAGAGT	107	102.7	0.994	80,56 ± 0,27	NM_205573
			R_GCTTGAGGTCAAAGGGACATGAGG
	pyya	peptide YYa	F_TGGGGATGACACAGAGCACAAAC	111	100.2	0.99	81,88 ± 0,02	NM_001164371
			R_GGGAGGCACAGGTGGGTTTAG
	rap1a	member of RAS oncogene family a	F_GTGAAGGACACCGAGGATGTGC	108	105.3	0.995	80,15 ± 0,23	NM_001002152
			R_CCACTGACGGGCAAGATTCTGAC
	sat1a.2	spermidine/spermine N1-acetyltransferase 1a, duplicate 2	F_TGCCATGTACTACTTCACTTATGACCCC	157	95.9	0.993	81,47 ± 0,24	NM_001002169
			R_GTGCATACCGCTGCATCGAGTC
	sp1	sp1 transcription factor	F_CTTCTGCGGGAAACGCTTCACAC	93	98	0.996	84,47 ± 0,24	NM_212662
			R_GGGCACTCCGTACATGAGAACTTCT
	sp3a	sp3a transcription factor	F_CCCAGCAGACCATGCAAAACATCC	123	103.6	0.992	84,41 ± 0,03	NM_001089498
			R_GATTCTGAACTCCCTGCACCTGGA
	tcima	transcriptional and immune response regulator a	F_CTCCTTCTCGCATGACCCCG	106	106.6	0.992	84,91 ± 0,02	NM_001013472
			R_CAGAAAGTTTCGCACCATCCCCG
	tfcp2	transcription factor CP2	F_GCTGATCTGCTAAAACTGACCCGAGA	98	96.3	0.99	81,45 ± 0,13	XM_001336446
			R_CGGACAACCCGTCCTTTAAGTGC
	zic2	zic family member 2	F_ACCTTTCCCCTGCCCGTTC	123	106	0.996	80,21 ± 0,26	NM_131558
			R_CGATCACATCCCTCAAACTCACACTG
	znf219	zinc finger protein 219	F_GGGACTGTTGGAGGTGGTCAGG	122	100.9	0.998	80,81 ± 0,03	NM_001290417
			R_CCAGCATACATTCTGGTGGGGAATC
	(*) R2, correlation coefficient of the slope of the standard curve.

## Sheet: Body parameters
					Weight (mg) mean±std
	Group	Genotype	n	Length (mm) mean ± std)	start of the experiment	end of the experiment	weight loss (%) mean ± std	HSI% mean±std	sex
	Control	(+/+)	5	29.8±1.7	537±118			1.6±1.2	2F / 3M
	Fasted	(+/+)	5	31.2±2.3	649±247	572±223	11.6±5	1.2±0.9	2F / 3M
	2hrs refed	(+/+)	5	30.4±0.5	562±74	515±66	8.2±4	1.2±0.9	1F / 4M
	6 hrs refed	(+/+)	5	28.8±1.3	439±33	431±29	1.7±1	0.9±0.2	0F / 5M
	Control	(-/-)	5	29.2±1.0	540±93			1.1±1.1	2F / 3M
	Fasted	(-/-)	5	29.2±1.9	533±210	473±181	11±1	1.2±1.3	2F / 3M
	2hrs refed	(-/-)	5	30.4±1.5	523±80	507±71	4.6±5	0.8±0.5	1F / 4M
	6 hrs refed	(-/-)	5	30.2±1.4	548±77	519±71	5.2±2	1.4±0.8	1F / 4M

## Sheet: Coexpressed candidate genes
	Top ranked gnrh2 coexpressed genes in zebrafish
	Rank	Gene	Function	Gene ID	Supportability	MR values
	1	pyya	peptide YYa	30211	2	2001.57
	2	calb1	calbindin 1	100001650	2	3108.84
	3	nmnat2	nicotinamide nucleotide adenylyltransferase 2	336257	3	3667.57
	4	arf3a	ADP-ribosylation factor 3a	445047	1	3870.73
	5	pmchl	pro-melanin-concentrating hormone: like	100216485	2	4252.84
	Top ranked crhb coexpressed genes in zebrafish
	Rank	Gene	Function	Gene ID	Supportability	MR values
	1	cort	cortistatin	751721	2	2064.92
	2	oxt	oxytocin	352920	2	2785.39
	3	nppcl	natriuretic peptide precursor C-like protein	563937	3	3404.08
	4	cdh13	cadherin 13: H-cadherin (heart)	558732	1	3564.74
	5	pvalb6	parvalbumin 6	402806	1	4144.57
	Top ranked genes coexpressed with cart1, cart2, cart3 and cart4 in zebrafish
	Rank	Symbol	Gene	Enterz ID	cart1 MR values	cart2 MR values	cart3 MR values	cart4 MR values	Average MR
	1	ckmt1	creatine kinase: mitochondrial 1	321892	162	249	429	142	245.5
	2	pik3ip1	phosphoinositide-3-kinase interacting protein 1	386643	256	105	1128	38	381.75
	3	sat1a.2	spermidine/spermine N1-acetyltransferase 1a: duplicate 2	431716	416	823	5	870	528.5
	4	arg2	arginase 2	322614	1309	574	236	317	609
	5	tcima	transcriptional and immune response regulator a	541345	218	447	155	1817	659.25

## Sheet: Statistical analyses
	cart coexpressed genes
				P adjusted values Benjamini–Hochberg									P adjusted values Benjamini–Hochberg								P adjusted values Benjamini–Hochberg
				ckmt1	pik3ip1	sat1a.2	arg2	tcima					ckmt1	pik3ip1	sat1a.2	arg2	tcima				ckmt1	pik3ip1	sat1a.2	arg2	tcima
	WT	control	Starved	0.00331653	0.00870654	0.0241973	0.000539801	0.035157		MUT	control	Starved	NS	NS	NS	NS	NS		WT vs MUT	control	0.0187576	0.0189549	0.0331735	0.027017	0.0410739
	WT	control	2hrs	0.0310337	0.0252986	0.0241973	0.0261607	0.035157		MUT	control	2hrs	NS	NS	NS	NS	NS		WT vs MUT	Fasted	NS	NS	NS	NS	NS
	WT	control	6hrs	NS	0.00870654	0.0241973	0.000539801	NS		MUT	control	6hrs	NS	0.00278846	NS	0.00799242	NS		WT vs MUT	2hrs	NS	NS	NS	NS	NS
	WT	Starved	2hrs	NS	NS	NS	NS	NS		MUT	Starved	2hrs	NS	NS	NS	NS	NS		WT vs MUT	6hrs	NS	NS	NS	NS	NS
	WT	Starved	6hrs	0.0310337	NS	NS	NS	NS		MUT	Starved	6hrs	NS	NS	NS	NS	NS
	WT	2hrs	6hrs	NS	NS	NS	NS	NS		MUT	2hrs	6hrs	NS	0.00278846	NS	0.00799242	NS
	crhb coexpressed genes
				P adjusted values Benjamini–Hochberg									P adjusted values Benjamini–Hochberg								P adjusted values Benjamini–Hochberg
				cdh13	cort	nppcl	oxt	pvalb6					cdh13	cort	nppcl	oxt	pvalb6				cdh13	cort	nppcl	oxt	pvalb6
	WT	control	Starved	0.0497054	0.0453171	0.0476594	NS	NS		MUT	control	Starved	NS	NS	NS	NS	NS		WT vs MUT	control	0.0143358	0.00200152	NS	0.0403601	NS
	WT	control	2hrs	NS	NS	NS	NS	NS		MUT	control	2hrs	0.016171	0.00991635	NS	NS	NS		WT vs MUT	Fasted	NS	NS	NS	NS	NS
	WT	control	6hrs	NS	NS	0.0292897	NS	NS		MUT	control	6hrs	NS	NS	NS	NS	NS		WT vs MUT	2hrs	NS	NS	NS	NS	NS
	WT	Starved	2hrs	NS	0.0453171	NS	NS	NS		MUT	Starved	2hrs	NS	NS	NS	NS	NS		WT vs MUT	6hrs	NS	NS	0.0182539	NS	NS
	WT	Starved	6hrs	NS	NS	NS	NS	NS		MUT	Starved	6hrs	NS	NS	NS	NS	NS
	WT	2hrs	6hrs	NS	NS	NS	NS	NS		MUT	2hrs	6hrs	NS	NS	NS	NS	NS
	gnrh2 coexpressed genes
				P adjusted values Benjamini–Hochberg									P adjusted values Benjamini–Hochberg								P adjusted values Benjamini–Hochberg
				pyya	calb1	nmnat2	arf3a	pmchl					pyya	calb1	nmnat2	arf3a	pmchl				pyya	calb1	nmnat2	arf3a	pmchl
	WT	control	Starved	0.0497054	0.0476594	NS	NS	NS		MUT	control	Starved	NS	NS	NS	NS	NS		WT vs MUT	control	NS	NS	NS	NS	0.00508588
	WT	control	2hrs	NS	NS	NS	NS	0.0284		MUT	control	2hrs	NS	NS	0.0177715	NS	NS		WT vs MUT	Fasted	NS	NS	NS	NS	NS
	WT	control	6hrs	NS	0.0292897	NS	NS	0.00021		MUT	control	6hrs	NS	NS	NS	NS	NS		WT vs MUT	2hrs	NS	NS	0.0191131	NS	NS
	WT	Starved	2hrs	NS	NS	NS	NS	NS		MUT	Starved	2hrs	NS	NS	NS	NS	NS		WT vs MUT	6hrs	NS	NS	NS	NS	0.0105659
	WT	Starved	6hrs	NS	NS	NS	NS	NS		MUT	Starved	6hrs	NS	NS	NS	NS	NS
	WT	2hrs	6hrs	NS	NS	NS	NS	NS		MUT	2hrs	6hrs	NS	NS	0.0151634	NS	NS
	cart network upstream TF genes
				P adjusted values Benjamini–Hochberg									P adjusted values Benjamini–Hochberg								P adjusted values Benjamini–Hochberg
				hsf1	nr1h3	sp3a	tfcp2						hsf1	nr1h3	sp3a	tfcp2					hsf1	nr1h3	sp3a	tfcp2
	WT	control	Starved	NS	NS	0.0067558	0.0232065			MUT	control	Starved	NS	NS	NS	NS			WT vs MUT	control	NS	NS	0.0309298	NS
	WT	control	2hrs	0.00435901	0.00307353	NS	NS			MUT	control	2hrs	0.00021203	0.00208082	NS	0.00298493			WT vs MUT	Fasted	NS	NS	NS	NS
	WT	control	6hrs	0.00331713	0.00307353	NS	0.00763001			MUT	control	6hrs	0.000668095	0.00208082	NS	0.00298493			WT vs MUT	2hrs	NS	NS	NS	NS
	WT	Starved	2hrs	0.00435901	0.00307353	NS	NS			MUT	Starved	2hrs	NS	0.0209562	NS	NS			WT vs MUT	6hrs	NS	NS	NS	NS
	WT	Starved	6hrs	0.00331713	0.00307353	NS	0.0250612			MUT	Starved	6hrs	NS	0.0209562	NS	NS
	WT	2hrs	6hrs	NS	NS	NS	NS			MUT	2hrs	6hrs	NS	NS	NS	NS
	crhb network upstream TF genes
				P adjusted values Benjamini–Hochberg									P adjusted values Benjamini–Hochberg								P adjusted values Benjamini–Hochberg
				foxo3a	foxp1a	mafa	rap1a	zic2					foxo3a	foxp1a	mafa	rap1a	zic2				foxo3a	foxp1a	mafa	rap1a	zic2
	WT	control	Starved	NS	0.047216	NS	NS	NS		MUT	control	Starved	NS	0.0462873	NS	0.0457325	NS		WT vs MUT	control	NS	NS	NS	NS	NS
	WT	control	2hrs	0.00609134	0.0264506	0.00381544	0.0111089	0.00816503		MUT	control	2hrs	0.000269271	NS	0.00381544	0.00943304	0.00203829		WT vs MUT	Fasted	NS	NS	NS	0.00422023	NS
	WT	control	6hrs	0.00609134	0.032852	0.00381544	0.000411186	0.00314963		MUT	control	6hrs	0.00161517	NS	0.00381544	0.00943304	0.00203829		WT vs MUT	2hrs	NS	NS	NS	NS	NS
	WT	Starved	2hrs	0.00609134	NS	NS	0.0075741	0.00816503		MUT	Starved	2hrs	NS	NS	NS	NS	NS		WT vs MUT	6hrs	NS	NS	NS	NS	NS
	WT	Starved	6hrs	0.00609134	NS	NS	0.000161471	0.00314963		MUT	Starved	6hrs	NS	NS	NS	NS	NS
	WT	2hrs	6hrs	NS	NS	NS	NS	NS		MUT	2hrs	6hrs	NS	NS	NS	NS	NS
	gnrh2 network upstream TF genes
				P adjusted values Benjamini–Hochberg									P adjusted values Benjamini–Hochberg								P adjusted values Benjamini–Hochberg
				krox24	maza	myca	sp1	znf219					krox24	maza	myca	sp1	znf219				krox24	maza	myca	sp1	znf219
	WT	control	Starved	0.0497054	0.0453171	0.0476594	NS	NS		MUT	control	Starved	NS	NS	NS	NS	NS		WT vs MUT	control	NS	NS	NS	NS	NS
	WT	control	2hrs	NS	NS	NS	NS	NS		MUT	control	2hrs	0.016171	0.00991635	NS	NS	NS		WT vs MUT	Fasted	NS	NS	NS	NS	NS
	WT	control	6hrs	NS	NS	0.0292897	NS	NS		MUT	control	6hrs	NS	NS	NS	NS	NS		WT vs MUT	2hrs	NS	NS	NS	NS	NS
	WT	Starved	2hrs	NS	0.0453171	NS	NS	NS		MUT	Starved	2hrs	NS	NS	NS	NS	NS		WT vs MUT	6hrs	NS	NS	NS	NS	NS
	WT	Starved	6hrs	NS	NS	NS	NS	NS		MUT	Starved	6hrs	NS	NS	NS	NS	NS
	WT	2hrs	6hrs	NS	NS	NS	NS	NS		MUT	2hrs	6hrs	NS	NS	NS	NS	NS
